# Supplementary material for: Risk of Pneumocystis jirovecii Pneumonia among Solid Organ Transplant Recipients: A Population-Based Study
Source: J Fungi (Basel). 2022 Dec 22;9(1):23. doi: 10.3390/jof9010023 (PMC9866281; doi:10.3390/jof9010023)
Supplement: Supplementary file 1 [file jof-09-00023-s001.zip]

Archive with 1 entries (1 files):
- jof-2037923-supplementary.pdf
